# Supplementary material for: Tomato DCL2b is required for the biosynthesis of 22-nt small RNAs, the resulting secondary siRNAs, and the host defense against ToMV
Source: Hortic Res. 2018 Sep 1;5:62. doi: 10.1038/s41438-018-0073-7 (PMC6119189; doi:10.1038/s41438-018-0073-7)
Supplement: Supplementary file 2 — Dataset 1 [file 41438_2018_73_MOESM2_ESM.xlsx]

## Sheet: dcl2b-I vs. WT-I
Table S1 Sce-siRNAs produced from down-regulated transcripts
gene_id	gene_annotation	WT-I	WT-I	WT-I	WT-I	dcl2b-I	dcl2b-I	dcl2b-I	dcl2b-I
		TPM (Transcripts per million)	21nt (%)	22nt (%)	23nt (%)	TPM (Transcripts per million)	21nt (%)	22nt (%)	24nt (%)
Solyc00g203660	Ribulose bisphosphate carboxylase large chain	150.998	13.6667	11.3333	8	64.6802	14.5	11.5	7
Solyc01g010810	Ran guanine nucleotide release factor-like protein	22.2898	4	6	55.3333	3.28156	12	8.5	28
Solyc01g060085	Ribulose bisphosphate carboxylase large chain	266.993	12.3333	13	11	110.019	13	13	11.5
Solyc01g067025	F-box/RNI superfamily protein	21.1502	4	2.33333	86	2.33204	3	2.5	67
Solyc01g080280	chloroplast glutamine synthetase	34.5697	9.33333	11.6667	12.3333	9.21749	13	14	8
Solyc01g086897	RNA-directed DNA polymerase -related family protein	19.0554	2	6.33333	62.6667	2.3293	5.5	11	59
Solyc01g095745	Long-Chain Acyl-CoA Synthetase	26.8276	2.66667	1.66667	67.6667	13.2309	2	0	67.5
Solyc01g105030	Chlorophyll a-b binding protein, chloroplastic	24.1975	13	11.3333	10.6667	7.74871	12	13	12.5
Solyc01g105040	Ubiquitin carboxyl-terminal hydrolase family protein	25.2713	12.6667	11.6667	10	8.40159	12.5	13.5	12.5
Solyc01g105050	Chlorophyll a-b binding protein, chloroplastic	29.9618	15	10.3333	10.6667	10.9682	13	13	9
Solyc01g110360	Fructose-bisphosphate aldolase	18.3417	20.6667	9	6.66667	7.22747	52	7	3.5
Solyc02g062340	Fructose-bisphosphate aldolase	18.016	12.6667	11.6667	9	2.29814	12.5	15	9.5
Solyc02g063150	RuBP carboxylase small subunit	92.7702	12.6667	10.3333	9.33333	34.3323	13	9.5	8
Solyc02g065400	33kDa precursor protein of oxygen-evolving complex	20.1216	12	10.6667	11.3333	9.63405	12.5	10.5	8.5
Solyc02g069330	Invertase inhibitor	20.7224	5.66667	3	72.3333	2.3637	2.5	2.5	69.5
Solyc02g069460	Photosystem I reaction center subunit III	22.8784	10.6667	14	8.66667	11.227	13.5	11	9
Solyc02g070935	Pectate lyase	153.508	12.6667	10.3333	9	60.758	13	11.5	8.5
Solyc02g070940	Chlorophyll a-b binding protein, chloroplastic	140.071	12.6667	10.6667	8.33333	51.5827	14	11	8
Solyc02g070950	Chlorophyll a-b binding protein, chloroplastic	139.206	12	10.6667	9.33333	49.4927	13	10	7.5
Solyc02g070970	Chlorophyll a-b binding protein, chloroplastic	118.386	11.6667	10.3333	8.33333	45.7467	13.5	10	8
Solyc02g070980	Chlorophyll a-b binding protein, chloroplastic	138.25	12.6667	10.6667	9	46.9213	13.5	11	9
Solyc02g070990	Chlorophyll a-b binding protein, chloroplastic	119.637	13.3333	10.6667	8	42.252	17.5	11.5	7
Solyc02g071000	Chlorophyll a-b binding protein, chloroplastic	129.92	12.3333	11	8.33333	47.4635	13.5	10	8
Solyc02g071010	Chlorophyll a-b binding protein, chloroplastic	178.812	12	11	9.66667	72.2243	13	12	9
Solyc02g071020	centrosomal protein	169.975	12	10.6667	9.33333	74.068	14.5	11	8.5
Solyc02g071030	Chlorophyll a-b binding protein, chloroplastic	159.737	12	11.3333	9.33333	68.1916	14	10.5	8
Solyc02g085940	Calcium-dependent phosphotriesterase superfamily protein	134.93	13.3333	12	8.66667	49.556	14	12	8
Solyc02g085950	cell wall protein X77373	220.56	12	11.3333	10.3333	81.1259	12.5	12	10
Solyc02g086820	chloroplast carbonic anhydrase	22.1982	10.6667	11	8.66667	7.75794	11.5	12.5	11
Solyc03g005780	chlorophyll a/b-binding protein Cab-3C	86.2282	11.3333	12	8.33333	37.645	13	10.5	8
Solyc03g034220	Tomato RuBP carboxylase small subunit	86.8233	12.3333	11.3333	8.33333	34.5858	11	13	7.5
Solyc03g063560	Glutamate synthase, putative	19.9875	11.6667	8.33333	11.3333	6.33453	15	11	10
Solyc03g080110	Heavy metal transport/detoxification superfamily protein	31.1891	2	1	81.6667	9.55128	2.5	0.5	82.5
Solyc03g093850	ATP-dependent DNA helicase pcrA	42.0636	2	1.33333	79.6667	3.09635	5	0.5	69.5
Solyc03g115900	chlorophyll a-b binding protein CAB11	33.503	13	10.3333	8.66667	12.1104	11.5	8.5	11
Solyc03g115980	Geranylgeranyl reductase	20.762	12.6667	12.6667	10	5.12875	17.5	8.5	14
Solyc03g119675	Pyridoxal phosphate -dependent transferases superfamily protein	18.4396	11.3333	46.3333	12	6.57683	15	29.5	8
Solyc04g008360	Protein OBERON 3	19.6798	4.33333	4.33333	67.3333	7.83422	4	3.5	69
Solyc04g009030	Glyceraldehyde-3-phosphate dehydrogenase	46.637	12.6667	11.3333	9	15.7173	13	11.5	9.5
Solyc04g015750	Magnesium chelatase H subunit	54.711	12.3333	12	9	7.34463	20	11.5	7
Solyc04g024540	Protein Ycf2	38.9593	36.3333	12	22.3333	16.6526	29	5	37
Solyc04g024550	Protein Ycf2	25.7314	32	12	20.3333	8.62146	32.5	8	22
Solyc04g039840	Ribulose bisphosphate carboxylase large chain	54.4565	8.33333	12	15.3333	23.3506	8	10.5	15.5
Solyc04g050850	Protein Ycf2	36.3831	23.3333	11.3333	28.6667	17.3917	19	7.5	38.5
Solyc04g079950	Methyltransferase-like protein	26.6525	8.66667	33	12.3333	12.1077	10	18.5	8.5
Solyc04g081500	BRCA1-A complex subunit BRE-like protein	21.2433	2	1.33333	75.6667	7.21824	1.5	2	78
Solyc04g082010	pre-plastocyanin	21.0343	11.3333	11	9.33333	9.10307	14.5	10.5	7.5
Solyc04g082990	Tetratricopeptide repeat protein 37	18.9013	4.33333	13.6667	10.6667	7.58643	7	10.5	11.5
Solyc05g015060	P-loop containing nucleoside triphosphate hydrolases superfamily protein	19.2272	4.66667	5.33333	60	1.10632	1.5	5.5	8
Solyc05g047670	Protein Ycf2	26.7176	6	12	22.3333	11.3299	6	10	29
Solyc05g051780	Gamma-glutamyltranspeptidase family protein	69.5915	2	1.33333	84.6667	33.4221	2	1	81.5
Solyc05g056050	Chlorophyll a-b binding protein, chloroplastic	29.7899	13	9.66667	9.66667	9.90726	13	12	8.5
Solyc05g056070	photosystem 1 protein	43.5442	11.3333	9.66667	9.66667	15.3813	11.5	11.5	9.5
Solyc05g056450	Eukaryotic aspartyl protease family protein	37.6856	4	4.66667	67	2.09572	4	3	75.5
Solyc06g009000	Pre-mRNA cleavage complex 2 protein Pcf11, putative isoform 2	37.1397	2.33333	1.33333	76.3333	6.6566	5.5	0	81.5
Solyc06g048960	Dicer-like 2a	205.05	76	13.3333	2	92.4738	83.5	4	4.5
Solyc06g061070	Glycine cleavage system protein H	25.4764	21.6667	21.6667	0.666667	10.1049	22	20	0.5
Solyc06g063370	Type I CP29 polypeptide	239.34	12	12.6667	11.6667	96.302	12.5	14	11.5
Solyc06g064900	Aldehyde dehydrogenase	44.4825	4.66667	4	60	19.2065	2.5	3.5	66.5
Solyc06g074200	photosystem I subunit O	23.6219	11.6667	10.6667	9	10.4888	13	11.5	8
Solyc07g007600	vacuolar-type H+-pyrophosphatase	20.6228	12	10.3333	9.33333	7.03053	14.5	16	10
Solyc07g021200	Ribulose bisphosphate carboxylase large chain	89.2353	11	10.3333	11.3333	37.0764	12	9.5	11
Solyc07g025240	Protein Ycf2	21.5681	31.6667	10.6667	28	8.33927	26.5	8	36.5
Solyc07g047625	Cytochrome c biogenesis	19.4993	2	1.66667	77	8.67256	2.5	1.5	76.5
Solyc07g047850	Chlorophyll a-b binding protein, chloroplastic	57.3953	14	12.3333	8.66667	18.9081	13.5	12	8.5
Solyc07g056540	glycolate oxidase X92888	20.9724	11.6667	10.6667	12.3333	6.32057	12.5	10.5	15.5
Solyc07g063600	Chlorophyll a-b binding protein, chloroplastic	40.6148	11.3333	11.3333	9.66667	12.1174	11	10.5	10.5
Solyc07g066610	phosphoglycerate kinase	19.9529	11.6667	12	9.33333	6.63741	14.5	12.5	7.5
Solyc08g007890	Aldehyde dehydrogenase	44.3027	4.66667	4	59.3333	19.7657	3.5	4	64.5
Solyc08g076220	Phosphoribulokinase	18.5704	14	10.3333	11	5.92147	22.5	10.5	9.5
Solyc09g009250	Trihelix transcription factor GT-2-like protein	143.434	2.66667	1.66667	79.3333	28.0967	2	0.5	78.5
Solyc09g011150	Ycf68 protein	20.2357	5.33333	14	10.6667	8.3106	8	11	12
Solyc09g014520	Chlorophyll a-b binding protein, chloroplastic	47.2037	14	10	9	21.5079	13	13.5	7
Solyc09g031810	Protein Ycf2	30.43	35.3333	11.6667	19.3333	10.2894	35.5	8	22
Solyc09g031840	Protein Ycf2	19.2797	25.3333	15.6667	28	8.08575	23	8.5	40
Solyc09g055950	Photosystem II D2 protein	29.6873	13.3333	10.3333	11.3333	14.8136	13	9.5	11
Solyc10g006230	Chlorophyll a-b binding protein, chloroplastic	37.9614	11.6667	11	7.66667	14.588	13.5	12	6.5
Solyc10g007690	Chlorophyll a-b binding protein, chloroplastic	36.1061	14	9.66667	10.3333	12.6588	15	9.5	6.5
Solyc10g018300	Transketolase	18.516	13	9.66667	9	6.34051	17	9.5	12.5
Solyc10g019000	Protein Ycf2	20.9786	34.3333	12.6667	22.6667	7.66595	34	9	26
Solyc10g044510	MLO-like protein	28.0531	11.6667	11	9.66667	7.75993	14.5	11.5	10.5
Solyc10g044520	Ferredoxin	25.9134	11.6667	11.3333	9.66667	6.77925	15.5	10	10.5
Solyc10g047430	Ribulose bisphosphate carboxylase large chain	162.107	12	10.3333	11.3333	62.3512	10.5	11	12
Solyc10g077040	putative magnesium-protoporphyrin monomethyl ester cyclase	26.6614	10.3333	11	16	5.69936	11	12	23
Solyc10g081510	ethylene-responsive methionine synthase	25.277	12	11	11.3333	5.07216	15	10	11
Solyc10g086580	Ribulose bisphosphate carboxylase/oxygenase activase	113.052	11.3333	11.3333	9.66667	14.7513	11.5	14	7.5
Solyc11g008520	Dicer-like 2c	19.1843	67	17.3333	3.33333	8.32531	64.5	3.5	16
Solyc11g008530	Dicer-like 2d	101.018	73.6667	18	0	38.3325	90	3	0
Solyc11g008540	Dicer-like 2b	74.3086	67.3333	22.3333	0.666667	9.72803	78	6.5	1.5
Solyc11g021310	Ycf1	31.9608	26	15.6667	27.3333	12.6322	25	12	29
Solyc12g006140	Cab-5 gene encoding chlorophyll a/b-binding protein	41.9721	10.3333	12.6667	9.66667	8.75731	10	12	12.5
Solyc12g011450	Chlorophyll a-b binding protein, chloroplastic	37.2773	12.3333	10.3333	8.33333	11.9172	12.5	9.5	7
Solyc12g062540	Ribulose bisphosphate carboxylase large chain	36.9526	13	9.66667	9	14.1578	13.5	10	8.5
Solyc12g062550	Ribulose bisphosphate carboxylase large chain	80.2839	12.6667	9.33333	4.66667	31.8968	13.5	9.5	5
Solyc12g062560	Ribulose bisphosphate carboxylase large chain	20.5417	12.3333	12.3333	6.33333	9.7709	13	9.5	6
Solyc12g096520	Peroxidase	23.6035	2.33333	3.33333	77.3333	10.3577	5	2	75

## Sheet: dcl2b-II vs. WT-II
gene_id	gene_annotation	WT-II	WT-II	WT-II	WT-II	dcl2b-II	dcl2b-II	dcl2b-II	dcl2b-II
		TPM (Transcripts per million)	24nt (%)	22nt (%)	23nt (%)	TPM (Transcripts per million)	21nt (%)	22nt (%)	24nt (%)
Solyc00g102400	NBS-LRR resistance protein-like protein	14.0102	78.6667	6	4.33333	5.59047	66.3333	7	13
Solyc00g125275	cycling DOF factor 1	38.8779	55	20	1.66667	15.8636	46.6667	21.3333	6.33333
Solyc00g180440	cycling DOF factor 1	10.8539	6	11	57.3333	2.89922	5.33333	6	45
Solyc01g005720	Leucine-rich repeat receptor-like protein kinase family protein	26.0135	81.6667	5.66667	1.66667	3.95964	75.6667	6	6.33333
Solyc01g005730	Leucine-rich repeat receptor-like protein kinase family protein	30.4986	75.3333	6.66667	3.33333	4.12723	63	4.66667	14.3333
Solyc01g005755	Leucine-rich repeat receptor-like protein kinase family protein	15.0171	72.3333	5	2.66667	2.42867	33.6667	13.6667	17.6667
Solyc01g005760	Leucine-rich repeat receptor-like protein kinase family protein	58.4422	80.6667	5	1.33333	7.26463	64.3333	7.33333	7.33333
Solyc01g005770	Pentatricopeptide repeat-containing family protein	11.2415	67.6667	7.66667	4	2.44958	31.3333	15	20
Solyc01g005870	Leucine-rich repeat receptor-like protein kinase family protein	27.4039	79	5.66667	2	9.82845	77	4.33333	3.66667
Solyc01g006545	Leucine-rich repeat receptor-like protein kinase family protein	12.4971	69.6667	6.66667	4	1.12317	34.3333	5.33333	12.3333
Solyc01g006550	cycling DOF factor 1	37.9359	77.3333	6.66667	2	3.34986	66	3	5.66667
Solyc01g008790	Non specific phospholipase C	58.1101	79.3333	6.33333	2	12.2046	58.3333	7.66667	12
Solyc01g008800	disease resistance protein (TIR-NBS-LRR class)	116.681	80.6667	8	0.333333	16.8337	75.6667	7.33333	1.33333
Solyc01g009565	Leucine-rich repeat receptor-like protein kinase	588.856	76.6667	10.3333	3	158.285	72	14.6667	2.66667
Solyc01g009570	Leucine-rich repeat receptor-like protein kinase family protein	92.5036	82.6667	5.66667	1	34.0388	79	6.66667	1.33333
Solyc01g009680	Lipoxygenase	12.7096	63.6667	10	4.66667	1.49877	30.3333	4	19.3333
Solyc01g009690	BnaC05g27570D protein	39.7271	79	8	1.33333	3.41622	76.3333	5.66667	4.66667
Solyc01g014740	S-adenosyl-L-methionine-dependent methyltransferases superfamily protein	53.2158	12	72	7.33333	13.2359	13.6667	72.6667	5.66667
Solyc01g017440	DNA-directed RNA polymerase subunit alpha	10.0501	24.3333	6.66667	25	4.06161	18.3333	4.66667	33
Solyc01g049880	DegP protease 7	33.7213	4.66667	3.33333	56	15.7034	4.33333	4.33333	55.3333
Solyc01g067165	Disease resistance protein (CC-NBS-LRR class) family protein	136.966	90	1	0	58.4388	86	1.33333	0
Solyc01g068630	Haloacid dehalogenase-like hydrolase family protein	19.8641	5.66667	4.33333	57.3333	5.57716	9	11	51
Solyc01g086810	NBS-LRR disease resistance protein	12.1259	85	4.66667	0	3.14206	79.3333	6	1.33333
Solyc01g087200	Disease resistance protein	12.2906	86	4.33333	0.333333	3.96099	81.3333	6	0
Solyc01g095740	RNA helicase DEAD5	16.6882	4	3	49.6667	7.73305	5.66667	4	43.3333
Solyc01g095745	Long-Chain Acyl-CoA Synthetase	14.7989	3.33333	2.33333	52	6.08969	4.33333	3	51.3333
Solyc01g104260	RING/U-box superfamily protein	18.2918	7.66667	7	61.3333	7.11602	10.3333	8	58.6667
Solyc01g106200	Oligopeptide transporter	43.4	0.333333	3.33333	85.3333	9.25521	2	1.33333	86.6667
Solyc01g109810	Transmembrane protein	12.5754	90	1	1.33333	1.63593	77	4.33333	4.66667
Solyc02g011760	Photosystem I iron-sulfur center	420.092	36	50	0.333333	37.6959	43.3333	40.6667	1.66667
Solyc02g011940	Protein Ycf2	10.2256	36	8	18.3333	3.57752	17	7.33333	37
Solyc02g011980	50S ribosomal protein L23	536.836	34.3333	19.6667	0.666667	259.841	22.6667	14.6667	0.666667
Solyc02g032650	Phosphoinositide phosphatase family protein	77.0453	83.6667	5	0.666667	4.05244	81.3333	2.66667	3
Solyc02g036270	Disease resistance protein (NBS-LRR class) family	829.185	78.3333	4.66667	1	316.809	73.3333	4.66667	1
Solyc02g065315	Leucyl-tRNA synthetase	12.4832	4.33333	1	59	5.44431	3.33333	2	62.3333
Solyc02g070340	40S ribosomal protein S4	22.7715	4	6.33333	52.6667	10.6146	7.33333	7	49
Solyc02g071340	ABC transporter B family protein	14.0749	2	2.66667	58.6667	3.63167	3.66667	4	52.6667
Solyc02g075630	transcription factor-like protein	11.1076	6	4	65	5.52516	6	7	64.3333
Solyc02g080280	NAD(P)H-quinone oxidoreductase subunit 1	10.1221	29.3333	9.33333	22.3333	2.72928	10.6667	7.66667	39
Solyc02g081890	Core-2/I-branching beta-1,6-N-acetylglucosaminyltransferase family protein	11.8203	4	1.66667	75.3333	5.14767	2.66667	3.33333	67.3333
Solyc02g083890	Chalcone-flavanone isomerase family protein	10.2746	5.66667	7.33333	57.3333	4.57211	2.33333	5.66667	62
Solyc02g086530	Raffinose synthase family protein	16.9907	9.33333	3	60.6667	7.70551	7.33333	2.33333	61
Solyc02g091570	F-box family protein	11.8876	13	5.33333	42.3333	4.65908	8	5	43.6667
Solyc03g019890	PPPDE putative thiol peptidase family protein	29.2519	11	11	36	13.7944	8.66667	9.33333	33.3333
Solyc03g020080	PPPDE putative thiol peptidase family protein	26.4222	18.6667	9	30.3333	11.377	15	9	38.6667
Solyc03g026320	ABC transporter family protein	10.8735	68	18.6667	2	1.97437	60.6667	31.3333	0
Solyc03g026330	ATP-dependent Clp protease ATP-binding subunit	11.1204	69	18	2	2.09889	60.3333	29.6667	0
Solyc03g083140	Membrane insertion protein, OxaA/YidC with tetratricopeptide repeat domain-containing protein	10.0606	15	54.3333	19	4.15284	18	47.3333	24.3333
Solyc03g083147	Defective in meristem silencing 3	13.4887	14.3333	43.6667	28	5.50014	14.6667	46	27
Solyc03g093330	Non-specific serine/threonine protein kinase	25.4919	2.33333	0.666667	86	8.51435	2	1	74.6667
Solyc03g093850	ATP-dependent DNA helicase pcrA	16.6042	2.66667	3.33333	71	8.13632	4	4.66667	58.3333
Solyc03g098240	DnaJ domain-containing protein	33.1507	7	8.66667	52.3333	15.8829	9	17	42.6667
Solyc03g119675	Pyridoxal phosphate (PLP)-dependent transferases superfamily protein	25.7433	9.66667	47.3333	7.66667	8.97479	8.66667	20.3333	6
Solyc03g120370	Protein Ycf2	15.0719	29.6667	13	19.6667	6.83733	17.6667	9.66667	26.6667
Solyc03g120955	Protein STIG1	12.2638	3.66667	6.33333	72.3333	5.24574	5.66667	4.33333	66.3333
Solyc03g123650	Outer arm dynein light chain 1 protein	19.9623	6.66667	4	62.3333	4.85233	7.66667	2.66667	56.3333
Solyc04g005550	Disease resistance protein (NBS-LRR class) family	336.581	91	2	0	107.28	93.3333	1	0
Solyc04g009070	Disease resistance family protein	306.49	0	97.6667	0	139.217	1	97	0
Solyc04g016250	Mitochondrial glycoprotein family protein	19.9403	4.66667	7.33333	43	9.86172	4.33333	9.33333	45.6667
Solyc04g024540	Basic-leucine zipper (bZIP) transcription factor family protein	46.4107	45.3333	7.33333	19	15.1776	27.3333	6.33333	31
Solyc04g024550	Basic-leucine zipper (bZIP) transcription factor family protein	28.0431	32.6667	10	15	10.4207	18.6667	9.66667	23.3333
Solyc04g026057	BED zinc finger,hAT family dimerization domain	43.2109	75.6667	10.6667	5.66667	15.7006	60	10	16.3333
Solyc04g026110	Disease resistance family protein	12.0997	79.6667	6.33333	1.33333	4.65031	74.3333	7	3
Solyc04g039760	transmembrane protein	18.7881	34	9.33333	21.3333	7.5057	19	10	36
Solyc04g039770	transmembrane protein	14.624	32	8.33333	23.3333	6.66166	18	4.33333	40.3333
Solyc04g050840	Protein Ycf2	17.54	42.3333	10.3333	12	7.01493	20	11.6667	34.6667
Solyc04g050850	Protein Ycf2	43.3331	33.6667	8.66667	20.3333	17.7805	17.3333	8.66667	35
Solyc04g079080	Calcium-binding EF-hand	11.3077	4.66667	1.66667	74.6667	4.01318	4	4.66667	66
Solyc04g081200	Regulator of chromosome condensation (RCC1) family protein	12.3036	3	4	64.6667	5.81638	4.33333	6.33333	57
Solyc04g082990	Tetratricopeptide repeat protein 37	12.3624	12.3333	12.3333	10.6667	3.42137	11.6667	14	8.66667
Solyc05g008070	Disease resistance protein	1104.42	88	3	0.333333	343.164	85	3.33333	0.333333
Solyc05g009630	Disease resistance protein	205.439	95	1	0	45.8858	94.3333	0.666667	0
Solyc05g010190	ECA1 gametogenesis related family protein	14.2316	6.66667	5	70.3333	5.28979	6	5.66667	66.3333
Solyc05g011930	Chaperone DnaJ-domain containing protein	24.7201	2	3.66667	81	10.3593	2.66667	7.66667	77
Solyc05g046010	Peroxidase	11.7781	5	2.66667	65.3333	5.75271	2.66667	1.66667	66
Solyc05g051230	Adenylyltransferase and sulfurtransferase MOCS3	1212.29	93.3333	2.33333	0	515.287	91.6667	3.33333	0
Solyc05g053965	Amino acid transporter	28.9172	74	4	8.33333	13.8694	40.3333	5	31
Solyc05g053990	NBS-LRR resistance protein-like protein	14.7177	86	2.33333	1.66667	4.22471	71.3333	7.66667	6.66667
Solyc05g054010	NBS-LRR resistance protein-like protein	19.4244	84.3333	4.66667	2.66667	5.56461	72.3333	7.33333	7.66667
Solyc05g054340	NBS-LRR resistance protein-like protein	11.672	75.6667	3.66667	6.66667	5.02507	56.6667	10.3333	17
Solyc06g007760	YCF54	418.585	36	50	0.333333	37.7796	43	41	1.66667
Solyc06g008400	Mi1.5	10.7652	77.6667	6	3.33333	3.89531	67.3333	11	6.33333
Solyc06g008450	Mi1.6	11.2825	66.3333	5.33333	11.6667	5.17569	49.6667	8.33333	23.3333
Solyc06g008800	CNL6	13.8594	78.3333	6	4.66667	5.50578	66.3333	7	13.3333
Solyc06g009000	Pre-mRNA cleavage complex 2 protein Pcf11 isoform 2	60.02	4.33333	1.66667	74.6667	29.1411	4	0.333333	72.6667
Solyc06g009940	Photosystem I P700 chlorophyll a apoprotein A1	29.7955	13.6667	3	59.6667	13.5889	4.66667	1.66667	68.3333
Solyc06g048960	DCL2a	64.0255	85	3.66667	3	42.9845	82.6667	4.66667	3.33333
Solyc06g053380	Chitinase	10.1037	7	1.66667	65.3333	4.15049	6.66667	7.33333	55.6667
Solyc06g053750	MATH domain-containing protein	29.6448	7.66667	5.66667	52.6667	13.6467	10.6667	9	44.6667
Solyc06g060970	Expansin-like protein	80.1197	2.33333	2	79.3333	19.6511	4.66667	4	66.6667
Solyc06g062440	Disease resistance protein	18.0226	82.6667	5.33333	0.666667	3.96993	81	3.33333	0.666667
Solyc06g072070	transmembrane protein (DUF 3339)	10.5288	8	2.66667	56.6667	3.05163	6.33333	6	61.6667
Solyc06g073990	Gb:AAF02129.1	19.9483	5.33333	5	53.6667	4.72048	8.33333	6.33333	46.3333
Solyc06g076740	AT-rich interactive domain protein	10.7766	6	7	49.3333	5.04363	5.33333	3.66667	49
Solyc06g082570	Kinase interacting (KIP1-like) family protein	23.5209	4.33333	4	71.6667	11.7585	3	4.66667	61.6667
Solyc06g083650	GDSL esterase/lipase	30.3174	5.33333	3	64.6667	14.7048	4.66667	4	61
Solyc07g006680	HXXXD-type acyl-transferase family protein	11.3292	74	8.33333	3	1.29052	31.6667	8	27.3333
Solyc07g008320	Calcium-transporting ATPase	54.0491	77.3333	2.66667	7.33333	24.0229	65.6667	3.33333	14
Solyc07g009180	Disease resistance protein	28.0613	84	7	0	3.76125	88.3333	4.66667	0.666667
Solyc07g021760	Ulp1 protease family protein (DUF1985)	18.3872	51.3333	12.6667	0.666667	6.06454	48.6667	14	2
Solyc07g025240	Protein Ycf2	26.1091	30.6667	9.66667	25.3333	11.0496	13.6667	9.33333	36.6667
Solyc07g042035	BED zinc finger,hAT family dimerization domain	14.2646	56	33.6667	1.33333	5.56699	52.6667	29.6667	3.66667
Solyc07g044797	CC-NBS-LRR disease resistance protein	20.1151	52.3333	33.6667	1.33333	9.40836	58	26	1.33333
Solyc07g049700	Disease resistance protein	69.6648	85.3333	2.33333	0	17.9849	77.6667	2.66667	0.666667
Solyc07g049705	Unknown protein	69.6064	85.3333	2.33333	0	17.9218	78	2.66667	0.666667
Solyc07g052790	disease resistance protein (TIR-NBS-LRR class)	22.1735	86.3333	3.66667	0.333333	1.75486	78.6667	2.66667	4.66667
Solyc07g055560	Cytochrome P450	26.0096	5.33333	4.33333	62.6667	10.8558	5.66667	6.33333	45
Solyc07g065580	Nuclear transcription factor Y subunit B	20.8352	6.33333	2.66667	68.3333	9.48311	8.66667	5.33333	56.3333
Solyc08g005510	disease resistance protein (TIR-NBS-LRR class)	12.2657	68.3333	3	14	5.10654	29.3333	2	57.3333
Solyc08g007630	Disease resistance protein	292.832	85.3333	3	1	105.003	81.3333	2.66667	0.666667
Solyc08g041662	Protein Ycf2	28.6596	17.3333	60.3333	12.3333	9.61046	19.6667	52.6667	11.6667
Solyc08g041667	Protein Ycf2	27.7635	14	62.6667	12.3333	9.14984	17.3333	55	11.6667
Solyc08g061037	Laccase	12.1052	50.6667	28.3333	6	5.65634	43	26	11.3333
Solyc08g068800	Glutathione peroxidase	10.6134	5.66667	3.66667	64.3333	4.70122	8.33333	2.66667	52.3333
Solyc08g076000	NBS-LRR resistance protein	13.1582	82.6667	4.66667	0.333333	4.13438	78.3333	4.66667	1.66667
Solyc08g076010	Myb family transcription factor family protein	12.977	84	4.66667	0.333333	4.05103	80	4.66667	1.66667
Solyc08g080590	Thaumatin-like protein	27.3088	1.66667	0.333333	86.6667	10.3741	1.66667	0.666667	80
Solyc08g082910	Dof zinc finger protein	29.3812	5	5.33333	48.6667	10.7088	7.66667	4.66667	45.3333
Solyc08g083150	CHASE domain containing histidine kinase protein	3175.19	98	0	0	1498.21	95	0	0
Solyc09g007710	Disease resistance protein (TIR-NBS-LRR class) family	13.7617	73	4	3.33333	2.27661	22.3333	3.33333	30.3333
Solyc09g008220	Unknown protein	23.932	64.6667	1	1.66667	3.05255	39.6667	1.66667	17.6667
Solyc09g010080	beta-fructofuranosidase	20.3709	5.33333	9	69	6.9335	8	7.66667	58.3333
Solyc09g018220	Tobacco mosaic virus resistance-2	61.7466	92.3333	2	0	13.7121	88.6667	2.66667	0
Solyc09g031810	Thiamine biosynthetic bifunctional enzyme TH1	33.0272	37.6667	9.33333	12	11.7415	23	9.66667	19.6667
Solyc09g031820	Thiamine biosynthetic bifunctional enzyme TH1	21.5853	34	11.3333	19.3333	9.43085	23.6667	13	27.3333
Solyc09g031840	Thiamine biosynthetic bifunctional enzyme TH1	19.7085	36.6667	11.3333	23	7.50581	18	11.6667	37
Solyc09g057637	NAC domain containing protein 16	44.2919	26.3333	57.3333	7.33333	19.0554	23.6667	50.6667	12.6667
Solyc09g061390	Maturase K	96.1055	33.6667	39	0.666667	46.2171	24.6667	42.3333	0.666667
Solyc09g061460	NAD(P)H-quinone oxidoreductase subunit 2	14.1466	36.6667	9.66667	12	3.96288	28	9.66667	20.6667
Solyc09g061890	Pectate lyase	11.8804	6	5.33333	54.6667	3.50134	7.33333	5.66667	46
Solyc09g064610	NBS-LRR resistance protein	28.1865	79.6667	6	0.333333	12.5959	77.3333	6	1.66667
Solyc09g064810	ERD (early-responsive to dehydration stress) family protein	13.5054	11.6667	4.66667	64.6667	3.42804	4.33333	6.33333	68
Solyc09g074520	Transport inhibitor response 1	47.7585	83.6667	4	0	7.7933	82	4.66667	0.666667
Solyc09g091410	Acetyl-coenzyme A carboxylase carboxyl transferase subunit beta	11.4727	31.6667	10.6667	17.6667	4.66632	25	5	25.6667
Solyc09g098130	CC-NBS-LRR gene	10.5893	78.3333	9	1.33333	5.01498	74.6667	10.6667	1
Solyc10g005500	Cation efflux family protein	14.8634	4.33333	8	59.6667	6.16834	6.66667	11	55.6667
Solyc10g007750	Plant basic secretory protein family protein	15.0752	4.33333	3	66.3333	7.34128	4	3.33333	61
Solyc10g008230	Disease resistance protein	24.864	79.6667	11.3333	1.33333	2.31181	78	9	0.666667
Solyc10g008240	Disease resistance protein	49.7236	88.6667	3.66667	0.333333	1.7101	67	7	9.66667
Solyc10g018990	Protein Ycf2	10.2711	45.6667	10	6	3.48682	32.3333	13	20
Solyc10g019000	Protein Ycf2	25.6053	42.3333	10.3333	12	8.08595	30	10	22.3333
Solyc10g044495	LOB domain-containing protein 35	21.307	59	25	3.33333	10.63	46.3333	26.6667	8.33333
Solyc10g047440	Protein Ycf2	14.1717	38.6667	10.6667	13.6667	4.86796	22	9.66667	28
Solyc10g051050	Disease resistance protein	362.842	83	6.33333	0.666667	37.4685	80.6667	5.66667	1.66667
Solyc10g055050	CC-NBS-LRR disease resistance protein	15.5836	86.3333	0.333333	0	6.22377	84.3333	0.666667	1
Solyc10g055120	Nucleotide binding site-leucine rich repeat protein	16.0992	83.6667	3	0.666667	5.67912	84	3.66667	1.33333
Solyc10g074920	Mannan endo-1,4-beta-mannosidase-like protein	37.7295	2.33333	2.66667	79.3333	17.2089	2.33333	3	72.3333
Solyc10g077040	putative magnesium-protoporphyrin monomethyl ester cyclase	11.015	13.6667	8.33333	24.3333	5.13731	12.3333	6.66667	25
Solyc10g080130	Exosome complex component RRP43	46.1808	40	4	9.33333	21.0366	33.6667	2.33333	13.3333
Solyc10g080395	BED zinc finger,hAT family dimerization domain	14.1216	72.6667	5	12.6667	4.85884	68.6667	4.66667	12.6667
Solyc11g005530	Agenet domain-containing protein / bromo-adjacent domain-containing protein	22.5388	7	5	60.3333	10.6428	5.66667	6.66667	61
Solyc11g006520	Disease resistance protein	92.7233	76.3333	4.66667	3.33333	16.0828	47	4.66667	16.3333
Solyc11g006525	aluminum induced protein with YGL and LRDR motifs	11.8861	85.6667	2.66667	1	1.57985	83.6667	6	2.66667
Solyc11g006530	Disease resistance protein	38.6891	76.6667	4.33333	7.66667	5.93798	52.6667	4	26
Solyc11g006630	Disease resistance protein	16.6022	82.6667	5	0.333333	1.66478	80.3333	3.33333	2.33333
Solyc11g006640	Disease resistance protein	90.1371	85.6667	3	0.333333	10.0423	80	3.33333	3
Solyc11g007620	F-box family protein	46.9597	7	5	60	19.3318	7.33333	5.66667	57.6667
Solyc11g007650	F-box protein interaction domain protein	38.1001	7.33333	4.66667	62	14.8844	7	5	62.3333
Solyc11g007850	DNA binding protein	18.3669	5.66667	3.33333	67.3333	8.60679	3.66667	5.33333	68
Solyc11g008530	Dicer-like 2d	53.4521	88.6667	3.33333	0.333333	27.2704	85.3333	3.33333	0.333333
Solyc11g008540	Dicer-like 2b	11.8302	69	9.66667	4.66667	5.7598	74.6667	8.66667	1.66667
Solyc11g011060	disease resistance protein (TIR-NBS-LRR class)	19.4906	80.3333	6	1	9.31199	67	6	2.33333
Solyc11g020080	Disease resistance protein	12.322	77.6667	3.66667	0.666667	1.16896	76.6667	4.66667	3
Solyc11g020100	Disease resistance protein	78.9303	82.3333	4	0.666667	4.46073	72	4	5.66667
Solyc11g020478	Disease resistance protein	15.5326	78.3333	4.33333	1.66667	1.33208	72.6667	8.33333	0
Solyc11g021310	Ycf1	19.3379	35	12	18.3333	8.07073	19	8.66667	30
Solyc11g021360	Protease Do-like 7	34.545	4.66667	3.66667	55.6667	16.1829	4.66667	4.33333	54.6667
Solyc11g062050	Protein Ycf2	11.0971	30.3333	9	24	3.42966	15.6667	7.33333	34
Solyc11g064980	Carboxy-terminal domain RNA polymerase II polypeptide A small phosphatase 1	523.276	95.3333	0	0	125.973	95	0.333333	0
Solyc11g069020	Disease resistance protein	42.6721	84	4	0.333333	1.06674	64.3333	10	10
Solyc11g069990	I2C5	162.721	86.6667	4.33333	0	38.1953	86	4.33333	0.333333
Solyc11g070020	Disease resistance protein	27.3463	80.6667	4.33333	0	6.03731	82.3333	2.66667	1
Solyc11g071423	Disease resistance protein	117.509	80	4.33333	0.666667	46.4107	77.6667	4	1
Solyc11g071995	Disease resistance protein	508.326	82	2	0.333333	156.852	79.6667	3	1
Solyc12g009500	Elongator complex protein 6	19.0951	81.6667	2.33333	1.33333	4.87286	74	2.66667	2.33333
Solyc12g009510	Leucine-rich-repeat receptor-like protein	21.902	80	3.33333	2	5.30324	74	2.33333	6.33333
Solyc12g009520	Leucine-rich-repeat receptor-like protein	281.92	84.3333	4.66667	0	13.9476	78.3333	7.66667	1
Solyc12g009690	Leucine-rich repeat receptor-like protein kinase family protein	13.0217	69	2.66667	9.33333	3.8942	55	3	24
Solyc12g009720	Leucine-rich repeat receptor-like protein kinase family protein	37.6066	78	8.33333	2	5.9047	72.6667	15.3333	1.33333
Solyc12g009730	Leucine-rich-repeat receptor-like protein	35.5832	78.6667	6.33333	1	5.00974	71.6667	12	2.33333
Solyc12g009740	Leucine-rich repeat receptor-like protein kinase family protein	44.9454	79.3333	7	1.33333	6.15475	73.6667	15.3333	1
Solyc12g009745	Leucine-rich-repeat receptor-like protein	35.5832	78.6667	6.33333	1	5.00974	71.6667	12	2.33333
Solyc12g009770	Leucine-rich-repeat receptor-like protein	45.1001	78	7.33333	1.33333	5.99009	70.3333	15	2.33333
Solyc12g009775	NADH:ubiquinone oxidoreductase, subunit 1, conserved site-containing protein	33.7938	77.6667	8.33333	1.33333	6.36735	74.3333	14.6667	0.666667
Solyc12g009780	Leucine-rich-repeat receptor-like protein	59.3826	78.3333	9	1.33333	9.67538	68.3333	15.6667	5
Solyc12g010490	AP2-like ethylene-responsive transcription factor family	654.471	1.33333	0.666667	89.3333	296.725	1.66667	1	88.3333
Solyc12g013665	Mannan endo-1,4-beta-mannosidase 1	28.5028	82.3333	3.33333	1.33333	4.57798	72.3333	4	5.33333
Solyc12g013680	Leucine-rich repeat receptor-like protein kinase family protein	27.4287	83.3333	2.66667	1	4.3309	76.6667	3.66667	4.33333
Solyc12g017800	NBS-LRR class disease resistance protein	37.0506	79.6667	5.66667	0.333333	4.3681	68	8.66667	4
Solyc12g033060	Photosystem I P700 chlorophyll a apoprotein A2	19.633	52.3333	7.33333	5.66667	4.95031	45	4	6.33333
Solyc12g033090	Amino acid transporter	541.592	34.3333	19.6667	1	262.541	22.6667	14.6667	1
Solyc12g035760	Protein Ycf2	21.8229	32	10.3333	13.3333	8.56924	13.3333	9	30.3333
Solyc12g035770	Protein Ycf2	15.5765	77.6667	5.33333	2	3.32374	70.6667	8.66667	4
Solyc12g036793	Leucine-rich repeat receptor-like protein kinase family protein	45.0596	92.6667	1	0.333333	1.40507	75.3333	0	12.6667
Solyc12g042000	Protein BREAST CANCER SUSCEPTIBILITY 1 like	59.4787	7.33333	59	20.6667	26.6207	6	49.6667	26.6667
Solyc12g056820	Laccase	48.9001	1.33333	1	79.3333	17.8646	2	2.33333	72
Solyc12g100010	Leucine-rich-repeat receptor-like protein	27.9515	84.6667	6	0.333333	1.68511	58.3333	6.66667	5.33333
