# Supplementary material for: Tomato DCL2b is required for the biosynthesis of 22-nt small RNAs, the resulting secondary siRNAs, and the host defense against ToMV
Source: Hortic Res. 2018 Sep 1;5:62. doi: 10.1038/s41438-018-0073-7 (PMC6119189; doi:10.1038/s41438-018-0073-7)
Supplement: Supplementary file 3 — Dataset 2 [file 41438_2018_73_MOESM3_ESM.xlsx]

## Sheet: Cluster 1
Table S2 GO enrichment analysis of DEGs from four clusters
Analysis Type:	PANTHER Overrepresentation Test (Released 20171205)
Annotation Version and Release Date:	GO Ontology database Released 2018-05-21
Analyzed List:	Cluster_1 (Solanum lycopersicum)
Reference List:	Solanum lycopersicum (all genes in database)
Test Type:	BINOMIAL
Bonferroni correction:	TRUE
Bonferroni count:	1457
GO biological process complete	Solanum lycopersicum - REFLIST (33952)	Cluster_1 (1405)	Cluster_1 (expected)	Cluster_1 (over/under)	Cluster_1 (fold Enrichment)	Cluster_1 (P-value)
cytidine to uridine editing (GO:0016554)	6	5	0.25	+	20.14	0.00926
base conversion or substitution editing (GO:0016553)	7	5	0.29	+	17.26	0.0193
mitochondrial RNA modification (GO:1900864)	18	8	0.74	+	10.74	0.00174
mitochondrial mRNA modification (GO:0080156)	17	7	0.7	+	9.95	0.0132
mRNA modification (GO:0016556)	26	10	1.08	+	9.29	0.000307
mitochondrial RNA metabolic process (GO:0000959)	30	11	1.24	+	8.86	0.000123
oxylipin biosynthetic process (GO:0031408)	24	8	0.99	+	8.06	0.014
oxylipin metabolic process (GO:0031407)	24	8	0.99	+	8.06	0.014
RNA modification (GO:0009451)	633	137	26.19	+	5.23	3.16e-51
nucleic acid phosphodiester bond hydrolysis (GO:0090305)	702	141	29.05	+	4.85	4.49e-49
secondary metabolite biosynthetic process (GO:0044550)	177	21	7.32	+	2.87	0.0379
carbohydrate catabolic process (GO:0016052)	228	25	9.44	+	2.65	0.025
defense response (GO:0006952)	308	33	12.75	+	2.59	0.00201
RNA metabolic process (GO:0016070)	2601	214	107.63	+	1.99	1.89e-18
macromolecule modification (GO:0043412)	3238	264	133.99	+	1.97	3.78e-23
protein phosphorylation (GO:0006468)	1232	92	50.98	+	1.8	0.000119
nucleic acid metabolic process (GO:0090304)	3071	223	127.08	+	1.75	3.47e-13
nucleobase-containing compound metabolic process (GO:0006139)	3503	234	144.96	+	1.61	3.9e-10
heterocycle metabolic process (GO:0046483)	3664	244	151.62	+	1.61	1.46e-10
cellular aromatic compound metabolic process (GO:0006725)	3739	247	154.73	+	1.6	2.31e-10
organic cyclic compound metabolic process (GO:1901360)	3812	249	157.75	+	1.58	5.88e-10
phosphorylation (GO:0016310)	1553	101	64.27	+	1.57	0.0121
cellular nitrogen compound metabolic process (GO:0034641)	4276	253	176.95	+	1.43	5.75e-06
macromolecule metabolic process (GO:0043170)	7298	428	302.01	+	1.42	4.01e-12
primary metabolic process (GO:0044238)	9050	519	374.51	+	1.39	3.22e-14
nitrogen compound metabolic process (GO:0006807)	7891	445	326.54	+	1.36	4.68e-10
organic substance metabolic process (GO:0071704)	9475	534	392.09	+	1.36	2.46e-13
metabolic process (GO:0008152)	11671	655	482.97	+	1.36	3.01e-18
biological_process (GO:0008150)	16325	893	675.56	+	1.32	2.08e-28
cellular metabolic process (GO:0044237)	8960	487	370.78	+	1.31	7.13e-09
cellular process (GO:0009987)	11036	582	456.69	+	1.27	2.28e-09
Unclassified (UNCLASSIFIED)	17627	512	729.44	-	0.7	0
cellular component organization or biogenesis (GO:0071840)	2074	48	85.83	-	0.56	0.00515
cellular amide metabolic process (GO:0043603)	798	12	33.02	-	0.36	0.0303
peptide metabolic process (GO:0006518)	743	9	30.75	-	0.29	0.00511
amide biosynthetic process (GO:0043604)	681	8	28.18	-	0.28	0.0098
translation (GO:0006412)	642	6	26.57	-	0.23	0.00225
peptide biosynthetic process (GO:0043043)	648	6	26.82	-	0.22	0.00185

## Sheet: Cluster 2
Analysis Type:	PANTHER Overrepresentation Test (Released 20171205)
Annotation Version and Release Date:	GO Ontology database Released 2018-05-21
Analyzed List:	Cluster_2 (Solanum lycopersicum)
Reference List:	Solanum lycopersicum (all genes in database)
Test Type:	BINOMIAL
Bonferroni correction:	TRUE
Bonferroni count:	1457
GO biological process complete	Solanum lycopersicum - REFLIST (33952)	Cluster_2 (1509)	Cluster_2 (expected)	Cluster_2 (over/under)	Cluster_2 (fold Enrichment)	Cluster_2 (P-value)	(P-value)
DNA replication initiation (GO:0006270)	20	11	0.89	+	12.37	4.3e-06
photosynthesis, light harvesting in photosystem I (GO:0009768)	34	17	1.51	+	11.25	1.02e-09
photosynthesis, light harvesting (GO:0009765)	39	18	1.73	+	10.38	8.12e-10
hexose biosynthetic process (GO:0019319)	18	8	0.8	+	10	0.00294
gluconeogenesis (GO:0006094)	18	8	0.8	+	10	0.00294
monosaccharide biosynthetic process (GO:0046364)	18	8	0.8	+	10	0.00294
regulation of organ growth (GO:0046620)	25	10	1.11	+	9	0.000411
auxin polar transport (GO:0009926)	31	10	1.38	+	7.26	0.00279
regulation of developmental growth (GO:0048638)	32	10	1.42	+	7.03	0.00368
glucose metabolic process (GO:0006006)	45	14	2	+	7	4.08e-05
sterol biosynthetic process (GO:0016126)	34	10	1.51	+	6.62	0.00623
auxin transport (GO:0060918)	34	10	1.51	+	6.62	0.00623
protein-chromophore linkage (GO:0018298)	63	18	2.8	+	6.43	1.69e-06
regulation of growth (GO:0040008)	35	10	1.56	+	6.43	0.008
hormone transport (GO:0009914)	37	10	1.64	+	6.08	0.0129
alpha-amino acid catabolic process (GO:1901606)	34	9	1.51	+	5.96	0.0421
DNA-dependent DNA replication (GO:0006261)	68	18	3.02	+	5.96	5.42e-06
water transport (GO:0006833)	46	11	2.04	+	5.38	0.0145
fluid transport (GO:0042044)	46	11	2.04	+	5.38	0.0145
DNA replication (GO:0006260)	105	25	4.67	+	5.36	5e-08
regulation of multicellular organismal process (GO:0051239)	57	13	2.53	+	5.13	0.00387
response to light stimulus (GO:0009416)	150	34	6.67	+	5.1	6.26e-11
terpenoid biosynthetic process (GO:0016114)	56	12	2.49	+	4.82	0.0171
response to radiation (GO:0009314)	165	35	7.33	+	4.77	1.74e-10
terpenoid metabolic process (GO:0006721)	73	15	3.24	+	4.62	0.00242
steroid biosynthetic process (GO:0006694)	83	17	3.69	+	4.61	0.000527
photosynthesis, light reaction (GO:0019684)	103	21	4.58	+	4.59	2.53e-05
sterol metabolic process (GO:0016125)	74	15	3.29	+	4.56	0.00285
pyridine nucleotide biosynthetic process (GO:0019363)	71	14	3.16	+	4.44	0.00841
nicotinamide nucleotide biosynthetic process (GO:0019359)	71	14	3.16	+	4.44	0.00841
steroid metabolic process (GO:0008202)	97	19	4.31	+	4.41	0.000218
pyridine-containing compound biosynthetic process (GO:0072525)	77	15	3.42	+	4.38	0.00457
response to auxin (GO:0009733)	211	41	9.38	+	4.37	2.45e-11
organic hydroxy compound biosynthetic process (GO:1901617)	105	20	4.67	+	4.29	0.000161
organic hydroxy compound metabolic process (GO:1901615)	150	25	6.67	+	3.75	5.69e-05
isoprenoid biosynthetic process (GO:0008299)	91	15	4.04	+	3.71	0.0317
isoprenoid metabolic process (GO:0006720)	110	18	4.89	+	3.68	0.00553
regulation of hormone levels (GO:0010817)	153	25	6.8	+	3.68	8.24e-05
response to abiotic stimulus (GO:0009628)	265	43	11.78	+	3.65	2.08e-09
photosynthesis (GO:0015979)	234	37	10.4	+	3.56	1.5e-07
pyridine-containing compound metabolic process (GO:0072524)	104	16	4.62	+	3.46	0.0389
nucleobase-containing small molecule biosynthetic process (GO:0034404)	112	17	4.98	+	3.42	0.0262
cell wall biogenesis (GO:0042546)	114	17	5.07	+	3.36	0.0326
glucan metabolic process (GO:0044042)	159	23	7.07	+	3.25	0.00212
cellular carbohydrate metabolic process (GO:0044262)	281	40	12.49	+	3.2	5.46e-07
cellular glucan metabolic process (GO:0006073)	149	21	6.62	+	3.17	0.00879
cellular polysaccharide metabolic process (GO:0044264)	183	25	8.13	+	3.07	0.00208
cofactor biosynthetic process (GO:0051188)	171	22	7.6	+	2.89	0.0214
anion transmembrane transport (GO:0098656)	203	26	9.02	+	2.88	0.00408
carbohydrate biosynthetic process (GO:0016051)	189	24	8.4	+	2.86	0.0111
alpha-amino acid metabolic process (GO:1901605)	210	26	9.33	+	2.79	0.00736
response to hormone (GO:0009725)	389	48	17.29	+	2.78	1.06e-06
carbohydrate catabolic process (GO:0016052)	228	28	10.13	+	2.76	0.00378
response to endogenous stimulus (GO:0009719)	392	48	17.42	+	2.76	1.35e-06
lipid biosynthetic process (GO:0008610)	384	46	17.07	+	2.7	5.79e-06
nucleotide biosynthetic process (GO:0009165)	212	25	9.42	+	2.65	0.0246
nucleoside phosphate biosynthetic process (GO:1901293)	214	25	9.51	+	2.63	0.0287
coenzyme metabolic process (GO:0006732)	207	24	9.2	+	2.61	0.0467
organophosphate biosynthetic process (GO:0090407)	317	36	14.09	+	2.56	0.000932
small molecule biosynthetic process (GO:0044283)	524	59	23.29	+	2.53	3.93e-07
polysaccharide metabolic process (GO:0005976)	316	34	14.04	+	2.42	0.00589
response to organic substance (GO:0010033)	512	52	22.76	+	2.29	0.000114
organic acid biosynthetic process (GO:0016053)	387	39	17.2	+	2.27	0.00549
carboxylic acid biosynthetic process (GO:0046394)	387	39	17.2	+	2.27	0.00549
lipid metabolic process (GO:0006629)	727	71	32.31	+	2.2	2.51e-06
generation of precursor metabolites and energy (GO:0006091)	501	48	22.27	+	2.16	0.00177
carbohydrate metabolic process (GO:0005975)	896	83	39.82	+	2.08	1.21e-06
organophosphate metabolic process (GO:0019637)	550	50	24.44	+	2.05	0.00452
oxoacid metabolic process (GO:0043436)	731	66	32.49	+	2.03	0.000162
response to chemical (GO:0042221)	975	88	43.33	+	2.03	1.27e-06
organic acid metabolic process (GO:0006082)	733	66	32.58	+	2.03	0.000178
carboxylic acid metabolic process (GO:0019752)	715	64	31.78	+	2.01	0.000337
small molecule metabolic process (GO:0044281)	1325	114	58.89	+	1.94	6.52e-08
ion transmembrane transport (GO:0034220)	677	58	30.09	+	1.93	0.00458
oxidation-reduction process (GO:0055114)	1949	165	86.62	+	1.9	7.6e-12
regulation of biological quality (GO:0065008)	765	63	34	+	1.85	0.00603
transmembrane transport (GO:0055085)	1349	110	59.96	+	1.83	2.74e-06
response to stimulus (GO:0050896)	2723	203	121.02	+	1.68	8.38e-10
biosynthetic process (GO:0009058)	3538	255	157.25	+	1.62	2.02e-11
organic cyclic compound biosynthetic process (GO:1901362)	1731	122	76.93	+	1.59	0.000926
organic substance biosynthetic process (GO:1901576)	3246	227	144.27	+	1.57	1.38e-08
cellular biosynthetic process (GO:0044249)	3142	212	139.65	+	1.52	1.55e-06
establishment of localization (GO:0051234)	2258	145	100.36	+	1.44	0.0118
transport (GO:0006810)	2221	142	98.71	+	1.44	0.0183
localization (GO:0051179)	2312	147	102.76	+	1.43	0.0168
metabolic process (GO:0008152)	11671	669	518.72	+	1.29	1.15e-12
biological_process (GO:0008150)	16325	935	725.57	+	1.29	2.61e-24
organic substance metabolic process (GO:0071704)	9475	505	421.12	+	1.2	0.00187
cellular metabolic process (GO:0044237)	8960	473	398.23	+	1.19	0.0146
Unclassified (UNCLASSIFIED)	17627	574	783.43	-	0.73	0
RNA modification (GO:0009451)	633	7	28.13	-	0.25	0.00275
nucleic acid phosphodiester bond hydrolysis (GO:0090305)	702	6	31.2	-	0.19	5.2e-05

## Sheet: Cluster 3
Analysis Type:	PANTHER Overrepresentation Test (Released 20171205)
Annotation Version and Release Date:	GO Ontology database Released 2018-05-21
Analyzed List:	Cluster_3 (Solanum lycopersicum)
Reference List:	Solanum lycopersicum (all genes in database)
Test Type:	BINOMIAL
Bonferroni correction:	TRUE
Bonferroni count:	1457
GO biological process complete	Solanum lycopersicum - REFLIST (33952)	Cluster_3 (1096)	Cluster_3 (expected)	Cluster_3 (over/under)	Cluster_3 (fold Enrichment)	Cluster_3 (P-value)
toxin catabolic process (GO:0009407)	50	10	1.61	+	6.2	0.0109
toxin metabolic process (GO:0009404)	53	10	1.71	+	5.84	0.0179
cellular transition metal ion homeostasis (GO:0046916)	83	12	2.68	+	4.48	0.0345
response to auxin (GO:0009733)	211	22	6.81	+	3.23	0.0039
detoxification (GO:0098754)	283	25	9.14	+	2.74	0.0144
response to toxic substance (GO:0009636)	284	25	9.17	+	2.73	0.0153
cellular homeostasis (GO:0019725)	278	24	8.97	+	2.67	0.0309
response to chemical (GO:0042221)	975	69	31.47	+	2.19	3.86e-06
transcription, DNA-templated (GO:0006351)	1189	81	38.38	+	2.11	8.7e-07
nucleic acid-templated transcription (GO:0097659)	1198	81	38.67	+	2.09	1.22e-06
RNA biosynthetic process (GO:0032774)	1207	81	38.96	+	2.08	1.7e-06
ion transport (GO:0006811)	867	57	27.99	+	2.04	0.000969
cell communication (GO:0007154)	1238	75	39.96	+	1.88	0.000398
regulation of transcription, DNA-templated (GO:0006355)	1864	112	60.17	+	1.86	6.03e-07
regulation of RNA metabolic process (GO:0051252)	1919	114	61.95	+	1.84	7.89e-07
signaling (GO:0023052)	1150	68	37.12	+	1.83	0.00326
signal transduction (GO:0007165)	1150	68	37.12	+	1.83	0.00326
regulation of RNA biosynthetic process (GO:2001141)	1895	112	61.17	+	1.83	1.5e-06
regulation of nucleic acid-templated transcription (GO:1903506)	1895	112	61.17	+	1.83	1.5e-06
regulation of nucleobase-containing compound metabolic process (GO:0019219)	1944	114	62.75	+	1.82	1.63e-06
regulation of cellular macromolecule biosynthetic process (GO:2000112)	1957	114	63.17	+	1.8	2.35e-06
nucleobase-containing compound biosynthetic process (GO:0034654)	1489	86	48.07	+	1.79	0.000382
regulation of nitrogen compound metabolic process (GO:0051171)	2297	132	74.15	+	1.78	2.45e-07
regulation of primary metabolic process (GO:0080090)	2304	132	74.38	+	1.77	2.97e-07
regulation of macromolecule biosynthetic process (GO:0010556)	1990	114	64.24	+	1.77	5.85e-06
regulation of cellular biosynthetic process (GO:0031326)	1992	114	64.3	+	1.77	6.17e-06
regulation of biosynthetic process (GO:0009889)	1992	114	64.3	+	1.77	6.17e-06
heterocycle biosynthetic process (GO:0018130)	1599	89	51.62	+	1.72	0.00108
aromatic compound biosynthetic process (GO:0019438)	1639	91	52.91	+	1.72	0.000895
regulation of cellular metabolic process (GO:0031323)	2286	126	73.79	+	1.71	7.78e-06
organic cyclic compound biosynthetic process (GO:1901362)	1731	95	55.88	+	1.7	0.000823
regulation of gene expression (GO:0010468)	2165	116	69.89	+	1.66	0.000144
regulation of biological process (GO:0050789)	3916	209	126.41	+	1.65	4.48e-10
regulation of cellular process (GO:0050794)	3638	194	117.44	+	1.65	4.31e-09
biological regulation (GO:0065007)	4577	244	147.75	+	1.65	2.55e-12
response to stimulus (GO:0050896)	2723	145	87.9	+	1.65	4.32e-06
regulation of macromolecule metabolic process (GO:0060255)	2499	133	80.67	+	1.65	2.2e-05
regulation of metabolic process (GO:0019222)	2521	133	81.38	+	1.63	3.65e-05
oxidation-reduction process (GO:0055114)	1949	99	62.92	+	1.57	0.0122
biological_process (GO:0008150)	16325	673	526.99	+	1.28	8.38e-16
metabolic process (GO:0008152)	11671	456	376.75	+	1.21	0.000569
Unclassified (UNCLASSIFIED)	17627	423	569.01	-	0.74	0
cellular component organization (GO:0016043)	1784	29	57.59	-	0.5	0.0236
cellular component organization or biogenesis (GO:0071840)	2074	31	66.95	-	0.46	0.00057
organonitrogen compound biosynthetic process (GO:1901566)	1325	18	42.77	-	0.42	0.0174
organelle organization (GO:0006996)	1120	14	36.15	-	0.39	0.0272
cellular component biogenesis (GO:0044085)	946	10	30.54	-	0.33	0.0184
translation (GO:0006412)	642	4	20.72	-	0.19	0.012
peptide biosynthetic process (GO:0043043)	648	4	20.92	-	0.19	0.0102
amide biosynthetic process (GO:0043604)	681	4	21.98	-	0.18	0.00418
RNA processing (GO:0006396)	742	4	23.95	-	0.17	0.000781
RNA modification (GO:0009451)	633	3	20.43	-	0.15	0.00279
DNA metabolic process (GO:0006259)	477	2	15.4	-	0.13	0.0372
ribonucleoprotein complex biogenesis (GO:0022613)	502	2	16.2	-	0.12	0.0181
ribosome biogenesis (GO:0042254)	398	1	12.85	-	0.08	0.0498
cellular protein-containing complex assembly (GO:0034622)	457	1	14.75	-	0.07	0.00824

## Sheet: Cluster 4
Analysis Type:	PANTHER Overrepresentation Test (Released 20171205)
Annotation Version and Release Date:	GO Ontology database Released 2018-05-21
Analyzed List:	Cluster_4 (Solanum lycopersicum)
Reference List:	Solanum lycopersicum (all genes in database)
Test Type:	BINOMIAL
Bonferroni correction:	TRUE
Bonferroni count:	1457
GO biological process complete	Solanum lycopersicum - REFLIST (33952)	Cluster_4 (948)	Cluster_4 (expected)	Cluster_4 (over/under)	Cluster_4 (fold Enrichment)	Cluster_4 (P-value)
secondary metabolite biosynthetic process (GO:0044550)	177	19	4.94	+	3.84	0.00156
fatty acid metabolic process (GO:0006631)	147	15	4.1	+	3.65	0.0366
secondary metabolic process (GO:0019748)	274	22	7.65	+	2.88	0.0228
Lipid metabolic process (GO:0006629)	727	47	20.3	+	2.32	0.000285
Oxidation-reduction process (GO:0055114)	1949	89	54.42	+	1.64	0.00776
metabolic process (GO:0008152)	11671	424	325.88	+	1.3	4.14e-08
biological_process (GO:0008150)	16325	572	455.82	+	1.25	3.6e-11
Unclassified (UNCLASSIFIED)	17627	376	492.18	-	0.76	0
