# Supplementary material for: Tomato DCL2b is required for the biosynthesis of 22-nt small RNAs, the resulting secondary siRNAs, and the host defense against ToMV
Source: Hortic Res. 2018 Sep 1;5:62. doi: 10.1038/s41438-018-0073-7 (PMC6119189; doi:10.1038/s41438-018-0073-7)
Supplement: Supplementary file 4 — Dataset 3 [file 41438_2018_73_MOESM4_ESM.xlsx]

## Sheet: Sheet1
Table S3 Primers and probes in this study
Recombinant CRISPR/Cas9-DCL2b vector construction
Primer	sequence (5'-3')
U-F	CTCCGTTTTACCTGTGGAATCG
gR-R	CGGAGGAAAATTCCATCCAC
DCL2b AtU3d Target1 rev	TCTTCGGAAGCCGTCTCCGTGACCAATGGTGCTTTG
DCL2b sR Target1 for	CGGAGACGGCTTCCGAAGAGTTTTAGAGCTAGAAAT
DCL2b AtU3b Target2 rev	GTCTGCTATGAGTGCTGGATGACCAATGTTGCTCC
DCL2b gR Target2 for	TCCAGCACTCATAGCAGACGTTTTAGAGCTAGAAAT
DCL2b AtU6-1 Target3 rev	GTTAACCCATGAGAGCGCACAATCACTACTTCGTCT
DCL2b gR Target3 for	TGCGCTCTCATGGGTTAACGTTTTAGAGCTAGAAAT
DCL2b AtU6-29 Target4 rev	GTCATTGGGTAGTACCCCTGCAATCTCTTAGTCGACT
DCL2b gR Target4 for	CAGGGGTACTACCCAATGACGTTTTAGAGCTAGAAAT
Pps-GGL	TTCAGAGGTCTCTCTCGACTAGTATGGAATCGGCAGCAAAGG
Pgs-GG2	AGCGTGGGTCTCGTCAGGGTCCATCCACTCCAAGCTC
Pps-GG2	TTCAGAGGTCTCTCTGACACTGGAATCGGCAGCAAAGG
Pgs-GG3	AGCGTGGGTCTCGTCTTCACTCCATCCACTCCAAGCTC
Pps-GG3	TTCAGAGGTCTCTAAGACTTTGGAATCGGCAGCAAAGG
Pgs-GG4	AGCGTGGGTCTCGAGTCCTTTCCATCCACTCCAAGCTC
Pps-GG4	TTCAGAGGTCTCTGACTACATGGAATCGGCAGCAAAGG
Pgs-GGR	AGCGTGGGTCTCGACCGACGCGTATCCATCCACTCCAAGCT
Genome-editing and off-target detection
Primer	sequence (5'-3')
DCL2b Target1 PCR for	TTTAAGAAAATGAACTTCTGTAATGTAC
DCL2b Target1 PCR rev	CGTTATACTGGAGAGAAATTAGTGG
DCL2b Target2 PCR for	CTTGTTATGACTCCGGCAATAC
DCL2b Target2 PCR rev	GAACAGATTCACTGCTACAC
DCL2b Target3 PCR for	TTAGCTTATTTTACCTCTCTACTTCTC
DCL2b Target3 PCR rev	ATAGCATAGAGCCGGCACTG
DCL2b Target4 PCR for	GGCATTTGACTTGGACGTTG
DCL2b Target4 PCR rev	TTTCAAGTTTGAGGCCATAACC
Target1 off1 for	TAGTTCATACACACCTCATGGGCG
Target1 off1 rev	CCTGCTTTTCATTTTCTTGGAGC
Target1 off2 for	TGGTGGAGCTTATAACAGTGGTGG
Target1 off2 rev	GGGATGTCCAATGAGGAAGTGA
Target1 off3 for	GACACAATATACCTCCAAACAGCCAG
Target1 off3 rev	GTAGTGTTCAGATTTATTGACCACATC
Target1 off4 for	GCACCATTGTGCTCACATGATC
Target1 off4 rev	GGGCTATGTGGAATTACATTTCTATTC
Target3 off1 for	AATGGCCTCCATCCTTGTAACAGG
Target3 off1 rev	TCTTAGGGTGTTTGGCTGCAGA
Target3 off2 for	AAGGCTTGTCTGCCACCTCTAAGA
Target3 off2 rev	GCTATTGGGTACCAAGGAAGAAGC
Target3 off3 for	ATCCAGCATCCACATTTGCCTG
Target3 off3 rev	CTGGCGGAGTATATCCCATTCTCT
Target3 off4 for	TATAGCAGCAGGAGTAGTTCCCCA
Target3 off4 rev	GCTTCAGATTTCCGAGCCTTGT
Target4 off1 for	TTGGCCTCCCCAAAGAATTGCTAC
Target4 off1 rev	GGGTAAAATTCTCGATGCAACACA
Target4 off2 for	AGCCAGGCAAAAGGTATGCTTG
Target4 off2 rev	CGAGATAGCTGGGTGAACTTCATC
Target4 off3 for	GTTTTCCCCTAAGAAGCGGTTC
Target4 off3 rev	GCAACGATTTCCAGCTTCATGG
Target4 off4 for	CACATGACACACGTATATTGCCCC
Target4 off4 rev	CGTCAATCAATTCGTTCCCTTCAA
Real-time PCR analysis
Primer	sequence (5'-3')
DCL2b for	GAACCTTGACTCCACGTTCGG
DCL2b rev	ATGTAGTTTCTTTGTCAAAGCCAG
DCL2d for	ATGACCTGCAAGTTCTGCAAAGGC
DCL2d rev	GATAACATCTGCAAGCACCTTCGG
DCL4 for	CGTTTGCATGAAATTTGTGCTG
DCL4 rev	CCGGAAAGTAAACTCTTTCAAGTG
Actin for	CAGCAGATGTGGATCTCAAA
Actin rev	CTGTGGACAATGGAAGGAC
Northern blot
Probe	sequence (5'-3')
miR390a	GGTGCTATCCCTCCTGAGCTT
miR6022	TCCTGGATATTCTCCCTTCCA
miR159	TAGAGCTCCCTTCAATCCAAA
miR482b	GGCATGGGCGGTGTAGGCAAGA
miR482e	GGTATGGGAGGAGTAGGAAAGA
miR6026	GCAATACAACTCTAGCCAAGAA
miR6027	TTATGGATAGCCGAAGGATTCA
U6	TCATCCTTGCGCAGGGGCCA
ToMV	TGTTGAACAGTAGTTCTTGCTTGCTGTGTTTGAAACTGGT
Virus detection
Primer	sequence (5'-3')
Tobacco mosaic virus for	GAGTGATGTCCGCAAAGGGA
Tobacco mosaic virus rev	TATACATTTGACCCGCGCGA
Tomato mosaic virus for	GCATACACACAAACAGCCACATCG
Tomato mosaic virus rev	TCTTTCTCAGCAGTGCCGCG
